# Supplementary material for: Simple Detection of Unstained Live Senescent Cells with Imaging Flow Cytometry
Source: Cells. 2022 Aug 12;11(16):2506. doi: 10.3390/cells11162506 (PMC9406876; doi:10.3390/cells11162506)
Supplement: Supplementary file 1 [file cells-11-02506-s001.zip]

Archive with 1 entries (1 files):
- cells-1802566-supplementary.pdf
